# Supplementary material for: Alpha-melanocyte-stimulating hormone contributes to an anti-inflammatory response to lipopolysaccharide
Source: Mol Metab. 2024 Jul 9;87:101986. doi: 10.1016/j.molmet.2024.101986 (PMC11362619; doi:10.1016/j.molmet.2024.101986)
Supplement: Multimedia component 1 [file mmc1.xlsx]

## Sheet: Table S1
	Table S1. Summary of statistics.
	Figure Number	Panel	Statistical Test	Samples (N)	Descriptive Stats	Comparison	P Value	Degrees of Freedom	Notes
	Figure 1	A	Two-way ANOVA	Pomcwt/wt = 5, Pomctm1/tm1 = 5		Interaction	0.8358	F (9, 72) = 0.5463
			(Šídák's multiple comparisons test)			Time	<0.0001	F (9, 72) = 9.317
						Genotype	0.6672	F (1, 8) = 0.1992
						Subject	<0.0001	F (8, 72) = 9.134
						Time bin 1	>0.9999	t=0.1906, df=80
						Time bin 2	0.9994	t=0.6388, df=80
						Time bin 3	0.9941	t=0.8444, df=80
						Time bin 4	>0.9999	t=0.4894, df=80
						Time bin 5	0.9988	t=0.6938, df=80
						Time bin 6	0.972	t=1.042, df=80
						Time bin 7	>0.9999	t=0.2348, df=80
						Time bin 8	>0.9999	t=0.084, df=80
						Time bin 9	>0.9999	t=0.2622, df=80
						Time bin 10	0.9966	t=0.7877, df=80
	Figure 1	B	Two-way ANOVA	Pomcwt/wt = 5, Pomctm1/tm1 = 5		Interaction	0.1297	F (9, 72) = 1.606
			(Šídák's multiple comparisons test)			Time	0.0501	F (1.933, 15.47) = 3.692
						Genotype	0.3472	F (1, 8) = 0.9974
						Subject	<0.0001	F (8, 72) = 10.00
						Time bin 1	0.9956	t=0.8121, df=80
						Time bin 2	0.9995	t=0.6298, df=80
						Time bin 3	0.9845	t=0.9581, df=80
						Time bin 4	0.995	t=0.8258, df=80
						Time bin 5	0.6809	t=1.626, df-80
						Time bin 6	0.3161	t=2.118, df=80
						Time bin 7	0.9857	t=0.9476, df=80
						Time bin 8	>0.9999	t=0.1373, df=80
						Time bin 9	0.9655	t=1.074, df=80
						Time bin 10	0.9788	t=1.001, df=80
	Figure 1	C	Two-way ANOVA	Pomcwt/wt = 5, Pomctm1/tm1 = 5		Interaction	<0.0001	F (198, 1056) = 1.504	Figure is for visualization purposes.
			(no posthoc test performed)			Time	0.0054	F (6.537, 104.6) = 3.165
						Genotype	0.0037	F (3, 16) = 6.750
						Subject	<0.0001	F (16, 1056) = 8.949
	Figure 1	D	Two-way ANOVA	Pomcwt/wt = 5, Pomctm1/tm1 = 5		Interaction	0.6703	F (9, 72) = 0.7409
			(Šídák's multiple comparisons test)			Time	<0.0001	F (9, 72) = 16.97
						Genotype	0.9972	F (1, 8) = 1.326e-005
						Subject	<0.0001	F (8, 72) = 6.770
						Time bin 1	>0.9999	t=0.1773, df=80
						Time bin 2	>0.9999	t=0.1264, df=80
						Time bin 3	>0.9999	t=0.2561, df=80
						Time bin 4	0.9999	t=0.5288, df=80
						Time bin 5	0.9771	t=1.012, df=80
						Time bin 6	>0.9999	t=0.1869, df=80
						Time bin 7	0.8904	t=1.297, df=80
						Time bin 8	>0.9999	t=0.4397, df=80
						Time bin 9	>0.9999	t=0.2012, df=80
						Time bin 10	0.9878	t=0.9272, df=80
	Figure 1	E	Two-way ANOVA	Pomcwt/wt = 5, Pomctm1/tm1 = 5		Interaction	0.0002	F (9, 72) = 4.341
			(Šídák's multiple comparisons test)			Time	<0.0001	F (1.663, 13.30) = 7.027
						Genotype	0.01	F (1, 8) = 11.27
						Subject	<0.0001	F (8, 72) = 9.015
						Time bin 1	0.9947	t=0.8313, df=80
						Time bin 2	0.698	t=1.603, df=80
						Time bin 3	0.0281	t=3.079, df=80
						Time bin 4	0.001	t=4.103, df=80
						Time bin 5	0.0003	t=4.397, df=80
						Time bin 6	0.0015	t=3.978, df=80
						Time bin 7	0.0298	t=3.06, df=80
						Time bin 8	0.5342	t=1.813, df=80
						Time bin 9	0.9943	t=0.8404, df=80
						Time bin 10	>0.9999	t=0.0443, df=80
	Figure 1	F	Two-way ANOVA	Pomcwt/wt = 5, Pomctm1/tm1 = 5		Interaction	<0.0001	F (198, 1056) = 3.124	Figure is for visualization purposes.
			(no posthoc test performed; for visualization purposes only)			Time	0.0004	F (6.418, 102.7) = 4.405
						Genotype	0.0006	F (3, 16) = 10.05
						Subject	<0.0001	F (16, 1056) = 14.69
	Figure 2	B	Unpaired t test	Pomcwt/wt = 6, Pomctm1/tm1 = 6	mean±SEM		0.0265	t=2.600, df=10
	Figure 2	D	Unpaired t test	Pomcwt/wt = 6, Pomctm1/tm1 = 6	mean±SEM		0.0341	t=2.452, df=10
	Figure 2	F	Unpaired t test	Pomcwt/wt = 6, Pomctm1/tm1 = 6	mean±SEM		0.0023	t=4.048, df=10
	Figure 2	H	Unpaired t test	Pomcwt/wt = 6, Pomctm1/tm1 = 6	mean±SEM		0.0284	t=2.559, df=10
	Figure 3	A	Unpaired t test	Saline = 5, LPS = 5	mean±SEM		0.011	t=3.289, df=8
	Figure 3	B	Two-way ANOVA	Pomcwt/wt = 3, Pomctm1/tm1 = 6	mean±SEM	Interaction	0.6868	F (1, 14) = 0.1694
			(Šídák's multiple comparisons test)			Treatment	<0.0001	F (1, 14) = 36.47
						Genotype	0.4513	F (1, 14) = 0.6005
						Saline:Pomcwt/wt vs. Saline:Pomctm1/tm1	>0.9999	t=0.2569, df=14
						Saline:Pomcwt/wt vs. LPS:Pomcwt/wt	0.0087	t=3.95, df=14
						Saline:Pomcwt/wt vs. LPS:Pomctm1/tm1	0.0136	t=3.722, df=14
						Saline:Pomctm1/tm1 vs. LPS:Pomcwt/wt	0.0016	t=4.818, df=14
						Saline:Pomctm1/tm1 vs. LPS:Pomctm1/tm1	0.0015	t=4.874, df=14
						LPS:Pomcwt/wt vs. LPS:Pomctm1/tm1	0.9601	t=0.839, df=4
	Figure 3	C	Two-way ANOVA	Pomcwt/wt = 3-5, Pomctm1/tm1 = 11-16	mean±SEM	Interaction	0.4386	F (1, 31) = 0.6157
			(Šídák's multiple comparisons test)			Treatment	0.0032	F (1, 31) = 10.22
						Genotype	0.0352	F (1, 31) = 4.848
						Saline:Pomcwt/wt vs. Saline:Pomctm1/tm1	0.94	t=0.9016, df=31
						Saline:Pomcwt/wt vs. LPS:Pomcwt/wt	0.6979	t=1.369, df=31
						Saline:Pomcwt/wt vs. LPS:Pomctm1/tm1	0.0074	t=3.556, df=31
						Saline:Pomctm1/tm1 vs. LPS:Pomcwt/wt	0.9724	t=0.7649, df=31
						Saline:Pomctm1/tm1 vs. LPS:Pomctm1/tm1	0.0012	t=4.213, df=31
						LPS:Pomcwt/wt vs. LPS:Pomctm1/tm1	0.1239	t=2.415, df=31
	Figure 4	A	Two-way ANOVA	Pomcwt/wt = 6–15, Pomctm1/tm1 = 6–14	mean±SEM	Interaction	0.0368	F (1, 37) = 4.693
	2 h IL-1β		(Šídák's multiple comparisons test)			Treatment	<0.0001	F (1, 37) = 106.9
						Genotype	0.0271	F (1, 37) = 5.295
						Saline:Pomcwt/wt vs. Saline:Pomctm1/tm1	>0.9999	t=0.08019, df=37
						Saline:Pomcwt/wt vs. LPS:Pomcwt/wt	<0.0001	t=5.807, df=37
						Saline:Pomcwt/wt vs. LPS:Pomctm1/tm1	<0.0001	t=8.892, df=37
						Saline:Pomctm1/tm1 vs. LPS:Pomcwt/wt	<0.0001	t=5.711, df=37
						Saline:Pomctm1/tm1 vs. LPS:Pomctm1/tm1	<0.0001	t=8.797, df=37
						LPS:Pomcwt/wt vs. LPS:Pomctm1/tm1	0.0012	t=4.127, df=37
	2 h IL-6	A	Two-way ANOVA	Pomcwt/wt = 6–15, Pomctm1/tm1 = 4–17	mean±SEM	Interaction	0.5719	F (1, 34) = 0.3258	2 outliers identified and removed.
			(Šídák's multiple comparisons test)			Treatment	<0.0001	F (1, 34) = 240.5
						Genotype	0.5667	F (1, 34) = 0.3347
						Saline:Pomcwt/wt vs. Saline:Pomctm1/tm1	>0.9999	t=0.004456, df=34
						Saline:Pomcwt/wt vs. LPS:Pomcwt/wt	<0.0001	t=11.45, df=34
						Saline:Pomcwt/wt vs. LPS:Pomctm1/tm1	<0.0001	t=12.33, df=34
						Saline:Pomctm1/tm1 vs. LPS:Pomcwt/wt	<0.0001	t=9.849, df=34
						Saline:Pomctm1/tm1 vs. LPS:Pomctm1/tm1	<0.0001	t=10.61, df=34
						LPS:Pomcwt/wt vs. LPS:Pomctm1/tm1	0.8402	t=1.137, df=34
	2 h IL-10	A	Two-way ANOVA	Pomcwt/wt = 6–14, Pomctm1/tm1 = 6-17	mean±SEM	Interaction	0.1923	F (1, 39) = 1.760	2 outliers identified and removed.
			(Šídák's multiple comparisons test)			Treatment	<0.0001	F (1, 39) = 54.74
						Genotype	0.1362	F (1, 39) = 2.315
						Saline:Pomcwt/wt vs. Saline:Pomctm1/tm1	>0.9999	t=0.1149, df=39
						Saline:Pomcwt/wt vs. LPS:Pomcwt/wt	0.0008	t=4.236, df=39
						Saline:Pomcwt/wt vs. LPS:Pomctm1/tm1	<0.0001	t=6.395, df=39
						Saline:Pomctm1/tm1 vs. LPS:Pomcwt/wt	0.0012	t=4.1, df=39
						Saline:Pomctm1/tm1 vs. LPS:Pomctm1/tm1	<0.0001	t=6.256, df=39
						LPS:Pomcwt/wt vs. LPS:Pomctm1/tm1	0.0616	t=2.687, df=39
	2 h MCP-1	A	Two-way ANOVA	Pomcwt/wt = 6–15, Pomctm1/tm1 = 5–17	mean±SEM	Interaction	0.48	F (1, 38) = 0.5089	2 outliers identified and removed.
			(Šídák's multiple comparisons test)			Treatment	<0.0001	F (1, 38) = 186.0
						Genotype	0.466	F (1, 38) = 0.5424
						Saline:Pomcwt/wt vs. Saline:Pomctm1/tm1	>0.9999	t=0.01323, df=38
						Saline:Pomcwt/wt vs. LPS:Pomcwt/wt	<0.0001	t=9.073, df=38
						Saline:Pomcwt/wt vs. LPS:Pomctm1/tm1	<0.0001	t=10.24, df=38
						Saline:Pomctm1/tm1 vs. LPS:Pomcwt/wt	<0.0001	t=9.057, df=38
						Saline:Pomctm1/tm1 vs. LPS:Pomctm1/tm1	<0.0001	t=10.23, df=38
						LPS:Pomcwt/wt vs. LPS:Pomctm1/tm1	0.6126	t=1.483, df=38
	2 h MIP-1α	A	Two-way ANOVA	Pomcwt/wt = 6–15, Pomctm1/tm1 = 5–17	mean±SEM	Interaction	0.1162	F (1, 39) = 2.582	1 outlier identified and removed.
			(Šídák's multiple comparisons test)			Treatment	<0.0001	F (1, 39) = 102.4
						Genotype	0.1146	F (1, 39) = 2.604
						Saline:Pomcwt/wt vs. Saline:Pomctm1/tm1	>0.9999	t=0.004023, df=39
						Saline:Pomcwt/wt vs. LPS:Pomcwt/wt	<0.0001	t=6.182, df=39
						Saline:Pomcwt/wt vs. LPS:Pomctm1/tm1	<0.0001	t=8.667, df=39
						Saline:Pomctm1/tm1 vs. LPS:Pomcwt/wt	<0.0001	t=5.778, df=39
						Saline:Pomctm1/tm1 vs. LPS:Pomctm1/tm1	<0.0001	t=8.085, df=39
						LPS:Pomcwt/wt vs. LPS:Pomctm1/tm1	0.0168	t=3.189, df=39
	2 h MIP-1β	A	Two-way ANOVA	Pomcwt/wt = 5–15, Pomctm1/tm1 = 5–17	mean±SEM	Interaction	0.3642	F (1, 38) = 0.8435	2 outliers identified and removed.
			(Šídák's multiple comparisons test)			Treatment	<0.0001	F (1, 38) = 189.4
						Genotype	0.3518	F (1, 38) = 0.8886
						Saline:Pomcwt/wt vs. Saline:Pomctm1/tm1	>0.9999	t=0.0139, df=38
						Saline:Pomcwt/wt vs. LPS:Pomcwt/wt	<0.0001	t=9.016, df=38
						Saline:Pomcwt/wt vs. LPS:Pomctm1/tm1	<0.0001	t=10.48, df=38
						Saline:Pomctm1/tm1 vs. LPS:Pomcwt/wt	<0.0001	t=8.999, df=38
						Saline:Pomctm1/tm1 vs. LPS:Pomctm1/tm1	<0.0001	t=10.46, df=38
						LPS:Pomcwt/wt vs. LPS:Pomctm1/tm1	0.3296	t=1.904, df=38
	Figure 4	B	Two-way ANOVA	Pomcwt/wt = 12–13, Pomctm1/tm1 = 11–13	mean±SEM	Interaction	0.0244	F (1, 45) = 5.425	1 outlier identified and removed.
	4 h IL-1β		(Šídák's multiple comparisons test)			Treatment	<0.0001	F (1, 45) = 210.9
						Genotype	0.0518	F (1, 45) = 3.993
						Saline:Pomcwt/wt vs. Saline:Pomctm1/tm1	>0.9999	t=0.2271, df=45
						Saline:Pomcwt/wt vs. LPS:Pomcwt/wt	<0.0001	t=8.724, df=45
						Saline:Pomcwt/wt vs. LPS:Pomctm1/tm1	<0.0001	t=11.82, df=45
						Saline:Pomctm1/tm1 vs. LPS:Pomcwt/wt	<0.0001	t=8.757, df=45
						Saline:Pomctm1/tm1 vs. LPS:Pomctm1/tm1	<0.0001	t=11.78, df=45
						LPS:Pomcwt/wt vs. LPS:Pomctm1/tm1	0.0168	t=3.16, df=45
	4 h IL-6	B	Two-way ANOVA	Pomcwt/wt = 12–13, Pomctm1/tm1 = 12–13	mean±SEM	Interaction	0.004	F (1, 46) = 9.184	1 outlier identified and removed.
			(Šídák's multiple comparisons test)			Treatment	<0.0001	F (1, 46) = 86.61
						Genotype	0.0043	F (1, 46) = 9.022
						Saline:Pomcwt/wt vs. Saline:Pomctm1/tm1	>0.9999	t=0.01863, df=46
						Saline:Pomcwt/wt vs. LPS:Pomcwt/wt	0.0003	t=4.438, df=46
						Saline:Pomcwt/wt vs. LPS:Pomctm1/tm1	<0.0001	t=8.705, df=46
						Saline:Pomctm1/tm1 vs. LPS:Pomcwt/wt	0.0003	t=4.457, df=46
						Saline:Pomctm1/tm1 vs. LPS:Pomctm1/tm1	<0.0001	t=8.724, df=46
						LPS:Pomcwt/wt vs. LPS:Pomctm1/tm1	0.0004	t=4.355, df=46
	4 h IL-10	B	Two-way ANOVA	Pomcwt/wt = 12–13, Pomctm1/tm1 = 12	mean±SEM	Interaction	0.0074	F (1, 45) = 7.870	1 outlier identified and removed.
			(Šídák's multiple comparisons test)			Treatment	<0.0001	F (1, 45) = 211.9
						Genotype	0.0073	F (1, 45) = 7.910
						Saline:Pomcwt/wt vs. Saline:Pomctm1/tm1	>0.9999	t=0.004918, df=45
						Saline:Pomcwt/wt vs. LPS:Pomcwt/wt	<0.0001	t=8.391, df=45
						Saline:Pomcwt/wt vs. LPS:Pomctm1/tm1	<0.0001	t=12.16, df=45
						Saline:Pomctm1/tm1 vs. LPS:Pomcwt/wt	<0.0001	t=8.386, df=45
						Saline:Pomctm1/tm1 vs. LPS:Pomctm1/tm1	<0.0001	t=12.16, df=45
						LPS:Pomcwt/wt vs. LPS:Pomctm1/tm1	0.0013	t=4.012, df=45
	4 h MCP-1	B	Two-way ANOVA	Pomcwt/wt = 12–13, Pomctm1/tm1 = 12–13	mean±SEM	Interaction	0.0351	F (1, 46) = 4.716
			(Šídák's multiple comparisons test)			Treatment	<0.0001	F (1, 46) = 137.5
						Genotype	0.0375	F (1, 46) = 4.590
						Saline:Pomcwt/wt vs. Saline:Pomctm1/tm1	>0.9999	t=0.02033, df=46
						Saline:Pomcwt/wt vs. LPS:Pomcwt/wt	<0.0001	t=6.757, df=46
						Saline:Pomcwt/wt vs. LPS:Pomctm1/tm1	<0.0001	t=9.808, df=46
						Saline:Pomctm1/tm1 vs. LPS:Pomcwt/wt	<0.0001	t=6.778, df=46
						Saline:Pomctm1/tm1 vs. LPS:Pomctm1/tm1	<0.0001	t=9.829, df=46
						LPS:Pomcwt/wt vs. LPS:Pomctm1/tm1	0.0189	t=3.113, df=46
	4 h MIP-1α	B	Two-way ANOVA	Pomcwt/wt = 11–13, Pomctm1/tm1 = 11–13	mean±SEM	Interaction	0.0284	F (1, 44) = 5.138	2 outliers identified and removed.
			(Šídák's multiple comparisons test)			Treatment	<0.0001	F (1, 44) = 236.7
						Genotype	0.0284	F (1, 44) = 5.137
						Saline:Pomcwt/wt vs. Saline:Pomctm1/tm1	>0.9999	t=0.0001263, df=44
						Saline:Pomcwt/wt vs. LPS:Pomcwt/wt	<0.0001	t=9.276, df=44
						Saline:Pomcwt/wt vs. LPS:Pomctm1/tm1	<0.0001	t=12.48, df=44
						Saline:Pomctm1/tm1 vs. LPS:Pomcwt/wt	<0.0001	t=9.276, df=44
						Saline:Pomctm1/tm1 vs. LPS:Pomctm1/tm1	<0.0001	t=12.48, df=44
						LPS:Pomcwt/wt vs. LPS:Pomctm1/tm1	0.01	t=3.348, df=44
	4 h MIP-1β	B	Two-way ANOVA	Pomcwt/wt = 11–13, Pomctm1/tm1 = 12–13	mean±SEM	Interaction	0.0241	F (1, 45) = 5.451	1 outlier identified and removed.
			(Šídák's multiple comparisons test)			Treatment	<0.0001	F (1, 45) = 243.5
						Genotype	0.0261	F (1, 45) = 5.296
						Saline:Pomcwt/wt vs. Saline:Pomctm1/tm1	>0.9999	t=0.023, df=45
						Saline:Pomcwt/wt vs. LPS:Pomcwt/wt	<0.0001	t=9.277, df=45
						Saline:Pomcwt/wt vs. LPS:Pomctm1/tm1	<0.0001	t=12.52, df=45
						Saline:Pomctm1/tm1 vs. LPS:Pomcwt/wt	<0.0001	t=9.518, df=45
						Saline:Pomctm1/tm1 vs. LPS:Pomctm1/tm1	<0.0001	t=12.83, df=45
						LPS:Pomcwt/wt vs. LPS:Pomctm1/tm1	0.0089	t=3.385, df=45
	Figure S1	A	Two-way ANOVA	Pomcwt/wt = 3, Pomctm1/tm1 = 4		Interaction	<0.0001	F (2, 15) = 18.13	Figure is for visualization purposes only.
			(no posthoc test performed)			Genotype	<0.0001	F (1, 15) = 115.2
						Peptide	<0.0001	F (2, 15) = 18.13
	Figure S1	B	Two-way ANOVA	Pomcwt/wt = 5, Pomctm1/tm1 = 6		Interaction	<0.0001	F (2, 27) = 72.29	Figure is for visualization purposes only.
			(no posthoc test performed; for visualization purposes only)			Genotype	<0.0001	F (1, 27) = 115.5
						Peptide	<0.0001	F (2, 27) = 73.10
	Figure S2	A	Mixed effects analysis	Pomcwt/wt = 5, Pomctm1/tm1 = 3-4		Time	0.0015	F (4.313, 26.46) = 5.768	Some data points missing due to loss of telemetry signal
			(Šídák's multiple comparisons test)			Genotype	0.7185	F (1, 7) = 0.1409
						Interaction	0.756	F (59, 362) = 0.8606
		B	Mixed effects analysis	Pomcwt/wt = 5, Pomctm1/tm1 = 3-4		Time	<0.0001	F (4.171, 25.58) = 15.02	Some data points missing due to loss of telemetry signal
			(Šídák's multiple comparisons test)			Genotype	0.094	F (1, 7) = 3.750
						Interaction	0.6695	F (60, 368) = 0.9076
	Figure S3	A	Mixed effects analyses	Pomcwt/wt = 4-5, Pomctm1/tm1 = 5		Time	<0.0001	F (5, 38) = 130.3	1 cage + 2 data points removed due to mice grinding up food.
			(Šídák's multiple comparisons test)			Genotype	0.0188	F (1, 8) = 8.621
						Interaction	0.027	F (5, 38) = 2.870
						Day 1	0.9478	t=0.8703, df=46
						Night 1	0.2497	t=2.044, df=46
						Day 2	0.9996	t=0.3419, df=46
						Night 2	0.0893	t=2.515, df=46
						Day 3	0.5518	t=1.562, df=46
						Night 3	0.0073	t=3.449, df=46
	Figure S3	B	Unpaired t test	Pomcwt/wt = 4, Pomctm1/tm1 = 5	mean±SEM		0.0292	t=2.734, df=7	1 cage + 2 data points removed due to mice grinding up food.
	Figure S3	C	Two-way ANOVA	Pomcwt/wt = 5, Pomctm1/tm1 = 5		Interaction	0.4414	F (5, 40) = 0.9807	1 cage removed due to mouse grinding up food.
			(Šídák's multiple comparisons test)			Time	<0.0001	F (5, 40) = 65.45
						Genotype	0.8824	F (1, 8) = 0.02333
						Subject	0.1241	F (8, 40) = 1.718
						Day 4	0.9987	t=0.4299, df=48
						Night 4	>0.9999	t=0.09403, df=48
						Day 5	0.8823	t=1.048, df=48
						Night 5	0.945	t=0.8799, df=48
						Day 6	0.9993	t=0.3828, df=48
						Night 6	0.6073	t=1.484, df=48
	Figure S4		Unpaired t test	Pomcwt/wt = 14, Pomctm1/tm1 = 23	mean±SEM		<0.0001	t=4.865, df=35

## Sheet: Table S2
	Table S2. Summary of statistics for cytokine assays per time point.
	Cytokine	Time point	Statistical Test	Comparison	Percent of Total Variarion	P-value	Degrees of Freedom
	IL-1a	0.5 h	Two-way ANOVA	Interaction	0.2211	0.8218	F (1, 22) = 0.05198
			(Šídák's multiple comparisons test)	Treatment	0.0368	0.9267	F (1, 22) = 0.008651
				Genotype	5.942	0.2499	F (1, 22) = 1.397
		2 h		Interaction	0.2567	0.4758	F (1, 39) = 0.5184
				Treatment	80.46	<0.0001	F (1, 39) = 162.5
				Genotype	0.08693	0.6775	F (1, 39) = 0.1756
		4 h		Interaction	0.4289	0.4194	F (1, 49) = 0.6630
				Treatment	67.03	<0.0001	F (1, 49) = 103.6
				Genotype	1.439	0.1422	F (1, 49) = 2.225
	IL-1β	0.5 h	Two-way ANOVA	Interaction	1.027	0.6455	F (1, 20) = 0.2181
			(Šídák's multiple comparisons test)	Treatment	0.003767	0.9777	F (1, 20) = 0.0007998
				Genotype	4.323	0.3495	F (1, 20) = 0.9179
		2 h		Interaction	2.945	0.0368	F (1, 37) = 4.693
				Treatment	67.06	<0.0001	F (1, 37) = 106.9
				Genotype	3.323	0.0271	F (1, 37) = 5.295
		4 h		Interaction	2.04	0.0244	F (1, 45) = 5.425
				Treatment	79.31	<0.0001	F (1, 45) = 210.9
				Genotype	1.501	0.0518	F (1, 45) = 3.993
	IL-2	0.5 h	Two-way ANOVA	Interaction	3.577	0.3359	F (1, 21) = 0.9698
			(Šídák's multiple comparisons test)	Treatment	10.49	0.1065	F (1, 21) = 2.845
				Genotype	6.9	0.1859	F (1, 21) = 1.871
		2 h		Interaction	8.558e-05	0.9932	F (1, 37) = 7.468e-005
				Treatment	53.15	<0.0001	F (1, 37) = 46.38
				Genotype	1.911	0.2045	F (1, 37) = 1.668
		4 h		Interaction	0.07206	0.8169	F (1, 43) = 0.05427
				Treatment	42.36	<0.0001	F (1, 43) = 31.91
				Genotype	0.6954	0.4732	F (1, 43) = 0.5238
	IL-3	0.5 h	Two-way ANOVA	Interaction	5.593	0.2734	F (1, 18) = 1.276
			(Šídák's multiple comparisons test)	Treatment	11.79	0.1183	F (1, 18) = 2.690
				Genotype	1.006	0.6377	F (1, 18) = 0.2294
		2 h		Interaction	11.62	0.0244	F (1, 38) = 5.496
				Treatment	2.248e-05	0.9974	F (1, 38) = 1.064e-005
				Genotype	16.19	0.0087	F (1, 38) = 7.662
		4 h		Interaction	1.282	0.4325	F (1, 44) = 0.6276
				Treatment	8.576	0.0464	F (1, 44) = 4.199
				Genotype	0.1854	0.7646	F (1, 44) = 0.09076
	IL-4	0.5 h	Two-way ANOVA	Interaction	2.225	0.479	F (1, 22) = 0.5186
			(Šídák's multiple comparisons test)	Treatment	3.395	0.3833	F (1, 22) = 0.7914
				Genotype	0.02153	0.9442	F (1, 22) = 0.005018
		2 h		Interaction	0.0003382	0.9832	F (1, 38) = 0.0004517
				Treatment	69.98	<0.0001	F (1, 38) = 93.47
				Genotype	1.341	0.1887	F (1, 38) = 1.792
		4 h		Interaction	0.2781	0.4667	F (1, 44) = 0.5392
				Treatment	76.95	<0.0001	F (1, 44) = 149.2
				Genotype	0.05257	0.751	F (1, 44) = 0.1019
	IL-5	0.5 h	Two-way ANOVA	Interaction	3.086	0.3792	F (1, 21) = 0.8071
			(Šídák's multiple comparisons test)	Treatment	9.384	0.1322	F (1, 21) = 2.454
				Genotype	9.668	0.1268	F (1, 21) = 2.528
		2 h		Interaction	0.6354	0.5529	F (1, 37) = 0.3586
				Treatment	32.35	0.0001	F (1, 37) = 18.26
				Genotype	1.96	0.2997	F (1, 37) = 1.106
		4 h		Interaction	0.2256	0.6251	F (1, 44) = 0.2422
				Treatment	55.11	<0.0001	F (1, 44) = 59.16
				Genotype	5.069	0.0243	F (1, 44) = 5.442
	IL-6	0.5 h	Two-way ANOVA	Interaction	1.48	0.2919	F (1, 20) = 1.172
			(Šídák's multiple comparisons test)	Treatment	70.04	<0.0001	F (1, 20) = 55.47
				Genotype	2.46	0.1781	F (1, 20) = 1.948
		2 h		Interaction	0.4716	0.3912	F (1, 38) = 0.7522
				Treatment	71.04	<0.0001	F (1, 38) = 113.3
				Genotype	0.478	0.388	F (1, 38) = 0.7625
		4 h		Interaction	5.934	0.005	F (1, 45) = 8.703
				Treatment	56.61	<0.0001	F (1, 45) = 83.02
				Genotype	5.931	0.005	F (1, 45) = 8.698
	IL-9	0.5 h	Two-way ANOVA	Interaction	2.997	0.4367	F (1, 19) = 0.6312
			(Šídák's multiple comparisons test)	Treatment	3.789	0.3829	F (1, 19) = 0.7979
				Genotype	3.924	0.3747	F (1, 19) = 0.8265
		2 h		Interaction	3.37	0.1225	F (1, 39) = 2.493
				Treatment	41.83	<0.0001	F (1, 39) = 30.95
				Genotype	1.118e-06	0.9993	F (1, 39) = 8.269e-007
		4 h		Interaction	0.0149	0.9057	F (1, 43) = 0.01420
				Treatment	54.57	<0.0001	F (1, 43) = 52.01
				Genotype	0.04529	0.8364	F (1, 43) = 0.04316
	IL-10	0.5 h	Two-way ANOVA	Interaction	0.6136	0.601	F (1, 22) = 0.2816
			(Šídák's multiple comparisons test)	Treatment	50.96	<0.0001	F (1, 22) = 23.38
				Genotype	0.4041	0.6709	F (1, 22) = 0.1854
		2 h		Interaction	1.706	0.1923	F (1, 39) = 1.760
				Treatment	53.05	<0.0001	F (1, 39) = 54.74
				Genotype	2.244	0.1362	F (1, 39) = 2.315
		4 h		Interaction	2.916	0.0074	F (1, 45) = 7.870
				Treatment	78.51	<0.0001	F (1, 45) = 211.9
				Genotype	2.931	0.0073	F (1, 45) = 7.910
	IL12-p40	0.5 h	Two-way ANOVA	Interaction	4.451	0.2956	F (1, 22) = 1.148
			(Šídák's multiple comparisons test)	Treatment	0.6952	0.6761	F (1, 22) = 0.1793
				Genotype	8.519	0.1525	F (1, 22) = 2.197
		2 h		Interaction	0.5527	0.3196	F (1, 39) = 1.017
				Treatment	74.03	<0.0001	F (1, 39) = 136.2
				Genotype	1.188	0.1475	F (1, 39) = 2.184
		4 h		Interaction	1.12	0.1792	F (1, 45) = 1.862
				Treatment	70.27	<0.0001	F (1, 45) = 116.8
				Genotype	1.357	0.1401	F (1, 45) = 2.256
	IL-12p70	0.5 h	Two-way ANOVA	Interaction	0.07232	0.8953	F (1, 22) = 0.01772
			(Šídák's multiple comparisons test)	Treatment	9.988	0.132	F (1, 22) = 2.448
				Genotype	0.1845	0.8336	F (1, 22) = 0.04522
		2 h		Interaction	0.3347	0.5584	F (1, 40) = 0.3483
				Treatment	57.88	<0.0001	F (1, 40) = 60.24
				Genotype	1.299	0.2517	F (1, 40) = 1.352
		4 h		Interaction	1.52	0.074	F (1, 43) = 3.354
				Treatment	78.01	<0.0001	F (1, 43) = 172.2
				Genotype	1.593	0.0676	F (1, 43) = 3.516
	IL-13	0.5 h	Two-way ANOVA	Interaction	1.607	0.5534	F (1, 19) = 0.3641
			(Šídák's multiple comparisons test)	Treatment	6.912	0.226	F (1, 19) = 1.566
				Genotype	6.929	0.2254	F (1, 19) = 1.570
		2 h		Interaction	0.001136	0.9645	F (1, 37) = 0.002003
				Treatment	69.46	<0.0001	F (1, 37) = 122.4
				Genotype	4.74	0.0064	F (1, 37) = 8.354
		4 h		Interaction	2.339	0.2034	F (1, 43) = 1.668
				Treatment	37.78	<0.0001	F (1, 43) = 26.95
				Genotype	0.04127	0.8646	F (1, 43) = 0.02944
	IL-17A	0.5 h	Two-way ANOVA	Interaction	5.849	0.2342	F (1, 22) = 1.496
			(Šídák's multiple comparisons test)	Treatment	2.661	0.4183	F (1, 22) = 0.6805
				Genotype	4.606	0.2895	F (1, 22) = 1.178
		2 h		Interaction	1.628	0.4263	F (1, 39) = 0.6463
				Treatment	0.001413	0.9812	F (1, 39) = 0.0005609
				Genotype	0.7963	0.5772	F (1, 39) = 0.3161
		4 h		Interaction	0.0681	0.82	F (1, 43) = 0.05243
				Treatment	43.46	<0.0001	F (1, 43) = 33.46
				Genotype	0.3464	0.6082	F (1, 43) = 0.2667
	Eotaxin	0.5 h	Two-way ANOVA	Interaction	6.736	0.1966	F (1, 22) = 1.773
			(Šídák's multiple comparisons test)	Treatment	7.555	0.1725	F (1, 22) = 1.989
				Genotype	2.733	0.4055	F (1, 22) = 0.7193
		2 h		Interaction	0.01786	0.8716	F (1, 38) = 0.02647
				Treatment	73.89	<0.0001	F (1, 38) = 109.5
				Genotype	0.02166	0.8588	F (1, 38) = 0.03209
		4 h		Interaction	0.2417	0.4695	F (1, 46) = 0.5320
				Treatment	78.7	<0.0001	F (1, 46) = 173.2
				Genotype	0.1413	0.5798	F (1, 46) = 0.3110
	G-CSF	0.5 h	Two-way ANOVA	Interaction	12.45	0.0675	F (1, 21) = 3.716
			(Šídák's multiple comparisons test)	Treatment	7.88	0.14	F (1, 21) = 2.353
				Genotype	6.893	0.1661	F (1, 21) = 2.058
		2 h		Interaction	0.4892	0.3745	F (1, 39) = 0.8070
				Treatment	74.68	<0.0001	F (1, 39) = 123.2
				Genotype	0.4672	0.3854	F (1, 39) = 0.7707
		4 h		Interaction	0.002568	0.9346	F (1, 45) = 0.006812
				Treatment	82.94	<0.0001	F (1, 45) = 220.0
				Genotype	0.002865	0.9309	F (1, 45) = 0.007597
	GM-CSF	0.5 h	Two-way ANOVA	Interaction	0.7914	0.6915	F (1, 19) = 0.1623
			(Šídák's multiple comparisons test)	Treatment	3.655	0.3974	F (1, 19) = 0.7496
				Genotype	3.514	0.4065	F (1, 19) = 0.7207
		2 h		Interaction	0.1377	0.729	F (1, 39) = 0.1217
				Treatment	46.73	<0.0001	F (1, 39) = 41.31
				Genotype	6.802	0.0188	F (1, 39) = 6.013
		4 h		Interaction	3.246	0.1238	F (1, 42) = 2.467
				Treatment	41.02	<0.0001	F (1, 42) = 31.17
				Genotype	0.3713	0.5981	F (1, 42) = 0.2822
	IFN-γ	0.5 h	Two-way ANOVA	Interaction	3.44	0.4037	F (1, 20) = 0.7279
			(Šídák's multiple comparisons test)	Treatment	1.258	0.6116	F (1, 20) = 0.2661
				Genotype	1.455	0.5852	F (1, 20) = 0.3079
		2 h		Interaction	2.924	0.1546	F (1, 38) = 2.110
				Treatment	43.9	<0.0001	F (1, 38) = 31.68
				Genotype	0.494	0.554	F (1, 38) = 0.3564
		4 h		Interaction	0.7583	0.1909	F (1, 43) = 1.766
				Treatment	80.39	<0.0001	F (1, 43) = 187.2
				Genotype	0.04607	0.7448	F (1, 43) = 0.1073
	KC	0.5 h	Two-way ANOVA	Interaction	0.07134	0.8545	F (1, 20) = 0.03453
			(Šídák's multiple comparisons test)	Treatment	58.49	<0.0001	F (1, 20) = 28.31
				Genotype	0.1684	0.7782	F (1, 20) = 0.08152
		2 h		Interaction	0.162	0.5585	F (1, 39) = 0.3483
				Treatment	81.1	<0.0001	F (1, 39) = 174.3
				Genotype	0.1464	0.578	F (1, 39) = 0.3148
		4 h		Interaction	0.4738	0.3665	F (1, 44) = 0.8325
				Treatment	74.32	<0.0001	F (1, 44) = 130.6
				Genotype	0.4628	0.3721	F (1, 44) = 0.8132
	MCP-1	0.5 h	Two-way ANOVA	Interaction	2.983	0.3584	F (1, 21) = 0.8818
			(Šídák's multiple comparisons test)	Treatment	18.57	0.0291	F (1, 21) = 5.489
				Genotype	6.388	0.1839	F (1, 21) = 1.888
		2 h		Interaction	0.2236	0.48	F (1, 38) = 0.5089
				Treatment	81.72	<0.0001	F (1, 38) = 186.0
				Genotype	0.2383	0.466	F (1, 38) = 0.5424
		4 h		Interaction	2.441	0.0351	F (1, 46) = 4.716
				Treatment	71.18	<0.0001	F (1, 46) = 137.5
				Genotype	2.375	0.0375	F (1, 46) = 4.590
	MIP-1α	0.5 h	Two-way ANOVA	Interaction	0.01049	0.9131	F (1, 21) = 0.01220
			(Šídák's multiple comparisons test)	Treatment	81.87	<0.0001	F (1, 21) = 95.19
				Genotype	0.0435	0.8242	F (1, 21) = 0.05057
		2 h		Interaction	1.672	0.1162	F (1, 39) = 2.582
				Treatment	66.33	<0.0001	F (1, 39) = 102.4
				Genotype	1.687	0.1146	F (1, 39) = 2.604
		4 h		Interaction	5.602	0.0082	F (1, 44) = 7.658
				Treatment	55.61	<0.0001	F (1, 44) = 76.01
				Genotype	5.587	0.0083	F (1, 44) = 7.637
	MIP-1β	0.5 h	Two-way ANOVA	Interaction	0.9516	0.5155	F (1, 21) = 0.4376
			(Šídák's multiple comparisons test)	Treatment	51.51	<0.0001	F (1, 21) = 23.69
				Genotype	1.45	0.4234	F (1, 21) = 0.6667
		2 h		Interaction	0.3622	0.3642	F (1, 38) = 0.8435
				Treatment	81.36	<0.0001	F (1, 38) = 189.4
				Genotype	0.3816	0.3518	F (1, 38) = 0.8886
		4 h		Interaction	1.816	0.0241	F (1, 45) = 5.451
				Treatment	81.11	<0.0001	F (1, 45) = 243.5
				Genotype	1.764	0.0261	F (1, 45) = 5.296
	RANTES	0.5 h	Two-way ANOVA	Interaction	4.408	0.2791	F (1, 22) = 1.232
			(Šídák's multiple comparisons test)	Treatment	15	0.0527	F (1, 22) = 4.192
				Genotype	1.424	0.5346	F (1, 22) = 0.3980
		2 h		Interaction	0.8893	0.0735	F (1, 38) = 3.389
				Treatment	85.31	<0.0001	F (1, 38) = 325.1
				Genotype	0.9657	0.0626	F (1, 38) = 3.680
		4 h		Interaction	0.4063	0.2804	F (1, 46) = 1.193
				Treatment	83.51	<0.0001	F (1, 46) = 245.2
				Genotype	0.3861	0.2926	F (1, 46) = 1.134
	TNF-α	0.5 h	Two-way ANOVA	Interaction	0.4713	0.6537	F (1, 19) = 0.2078
			(Šídák's multiple comparisons test)	Treatment	52.04	0.0001	F (1, 19) = 22.95
				Genotype	3.299	0.2426	F (1, 19) = 1.455
		2 h		Interaction	0.8922	0.4572	F (1, 38) = 0.5641
				Treatment	32.07	<0.0001	F (1, 38) = 20.28
				Genotype	2.291	0.2362	F (1, 38) = 1.448
		4 h		Interaction	0.1636	0.752	F (1, 44) = 0.1011
				Treatment	28.62	0.0001	F (1, 44) = 17.68
				Genotype	0.01822	0.916	F (1, 44) = 0.01126
